# Supplementary material for: Methyl-Thiol-Bridged Oxadiazole and Triazole Heterocycles as Inhibitors of NF-κB in Chronic Myelogenous Leukemia Cells
Source: Biomedicines. 2023 Jun 8;11(6):1662. doi: 10.3390/biomedicines11061662 (PMC10296415; doi:10.3390/biomedicines11061662)
Supplement: Supplementary file 1 [file biomedicines-11-01662-s001.zip]

Archive with 1 entries (1 files):
- biomedicines-2363167-supplementary.pdf
